# Supplementary material for: Exploring academic achievement and relevant risk factors among a community sample of adolescents with chronic pain compared to peers
Source: J Pediatr Psychol. 2025 Apr 12;50(6):467–78. doi: 10.1093/jpepsy/jsaf015 (PMC12206300; doi:10.1093/jpepsy/jsaf015)
Supplement: jsaf015_Supplementary_Data [file jsaf015_supplementary_data.zip]

Archive with 4 entries (3 files):
- jsaf015_Supplementary_Data/
- jsaf015_Supplementary_Data/jpepsy-2024-0016-File007.docx
- jsaf015_Supplementary_Data/jpepsy-2024-0016-File008.docx
- jsaf015_Supplementary_Data/jpepsy-2024-0016-File009.docx
